# Supplementary material for: Live-attenuated pediatric parainfluenza vaccine expressing 6P-stabilized SARS-CoV-2 spike protein is protective against SARS-CoV-2 variants in hamsters
Source: PLoS Pathog. 2023 Jun 23;19(6):e1011057. doi: 10.1371/journal.ppat.1011057 (PMC10325082; doi:10.1371/journal.ppat.1011057)
Supplement: S1 Data — (XLSX) [file ppat.1011057.s001.xlsx]

## Sheet: Figure 1C
Replication of B/HPIV3 and derivatives in Vero cells (titers expressed in log10 pfu/ml)
	B/HPIV3
Replicate #	1	2	3	4	5	6	Mean	SD
day 1	4.653	4.643	4.623	4.643	4.613	4.756	4.65517	0.051538
day 2	6.279	5.954	6.176	6.176	6.23	6.301	6.186	0.124767
day 3	7.556	7.602	7.58	7.491	7.58	7.602	7.5685	0.0416449
day 4	7.77815	7.77815	7.81291				7.78974	0.0200699
day 5	7.62839	7.6902	7.64836				7.65565	0.0315415
day 6	7.78887	7.79239	7.78533				7.78887	0.00353101
day 7	7.72835	7.74819	7.68574				7.72076	0.0319079
	B/HPIV3/S-2P
Replicate #	1	2	3	4	5	6	Mean	SD
day 1	3.954	4.146	3.903	3.477	4.176	3.954	3.935	0.250644
day 2	5.681	5.663	5.672	5.771	5.724	5.69	5.70017	0.040573
day 3	6.663	6.591	6.491	6.623	6.591	6.505	6.57733	0.0670572
day 4	7.29003	7.33244	7.21748				7.27999	0.0581322
day 5	7.46982	7.42325	7.4624				7.45182	0.0250244
day 6	7.40654	7.45484	7.38021				7.41387	0.0378524
day 7	7.31175	7.29003	7.23045				7.27741	0.0420965
	B/HPIV3/S-6P
Replicate #	1	2	3	4	5	6	Mean	SD
day 1	4.398	4.301	4.462	4.322	4.342	4.255	4.34667	0.07356
day 2	5.903	5.869	6	5.934	5.987	5.919	5.93533	0.0501305
day 3	6.568	6.544	6.556	6.556	6.724	6.672	6.60333	0.0755319
day 4	6.77815	6.77815	6.81291				6.78974	0.0200699
day 5	6.8451	7.17609	7.11394				7.04504	0.175924
day 6	7.35218	7.16137	7.04139				7.18498	0.156735
day 7	7.04139	7.07918	7.09691				7.07249	0.028356

## Sheet: Figure 1D
Replication of B/HPIV3 and derivatives in A549 cells (titers expressed in log10 pfu/ml)
	B/HPIV3
Replicate #	1	2	3	Mean	SD
day 1	5.708	6.511	5.502	5.907	0.435294
day 2	7.013	7.033	6.932	6.99267	0.0436679
day 3	8.455	8.455	8.415	8.44167	0.0188562
day 4	8.431	8.371	8.398	8.4	0.0245357
day 5	8.362	8.013	8.243	8.206	0.144861
day 6	7.875	8.13	8.13	8.045	0.120208
day 7	8.13	7.929	7.903	7.98733	0.101437
	B/HPIV3/S-2P
Replicate #	1	2	3	Mean	SD
day 1	3.954	4.079	3.991	4.008	0.0524277
day 2	5.845	5.699	5.799	5.781	0.0609481
day 3	7.371	7.23	7.243	7.28133	0.0636256
day 4	7.332	7.38	7.462	7.39133	0.0536739
day 5	7.447	7.484	7.279	7.40333	0.0892051
day 6	7.279	7.204	7.322	7.26833	0.0487602
day 7	6.929	7.041	6.954	6.97467	0.0480023
	B/HPIV3/S-6P
Replicate #	1	2	3	Mean	SD
day 1	4.061	3.954	4.079	4.03133	0.0551745
day 2	5.954	6.041	6.079	6.02467	0.0523217
day 3	7.061	7.041	7.061	7.05433	0.00942809
day 4	7.204	7.097	7.279	7.19333	0.074683
day 5	7.097	7.097	6.954	7.04933	0.0674108
day 6	7	7.097	6.978	7.025	0.0516978
day 7	7.19	7.114	6.978	7.094	0.0876964

## Sheet: Figure 2B
Replication of B/HPIV3 and derivatives in nasal turbinates (titers expressed in log10 pfu/g)
	B/HPIV3
	hamster #1	hamster #2	hamster #3	hamster #4	hamster #5	Mean	SD
day 3	6.7364	6.70757	6.35218	6.40654	6.49136	6.53881	0.174712
day 5	5.17609	4.97772	5.26717	5.14613	5.32222	5.17787	0.132175
day 7	2.47712	2.17609	2.17609	2.47712	1.699	2.20109	0.318485
	B/HPIV3/S-2P
	hamster #1	hamster #2	hamster #3	hamster #4	hamster #5	Mean	SD
day 3	4.77815	4.97772	4.92942	5.42325	5.07918	5.03754	0.241378
day 5	6.44716	6.43933	6.35218	6.46982	6.36173	6.41404	0.0534113
day 7	2.17609	2.60206	2	2	2	2.15563	0.26095
	B/HPIV3/S-6P
	hamster #1	hamster #2	hamster #3	hamster #4	hamster #5	Mean	SD
day 3	4.45484	3.81291	4.21748	4.26717	5.04139	4.35876	0.447637
day 5	6.07918	6.55023	6.16137	5.75205	6.30103	6.16877	0.293573
day 7	1.69897	1.69897	2.17609	2.39794	2	1.99439	0.304321

## Sheet: Figure 2C
Replication of B/HPIV3 and derivatives in lungs (titers expressed in log10 pfu/g)
	B/HPIV3
	hamster #1	hamster #2	hamster #3	hamster #4	hamster #5	Mean	SD
day 3	6.09691	5.95904	6.11394	5.60206	5.76343	5.90708	0.220908
day 5	4.97772	5.31175	5.30103	5.52504	3	4.82311	1.03773
day 7	1.698	1.698	1.698	1.698	1.698	1.698	0
	B/HPIV3/S-2P
	hamster #1	hamster #2	hamster #3	hamster #4	hamster #5	Mean	SD
day 3	3.39794	3.90309	4.14613	4.11394	4	3.91222	0.303182
day 5	3.95424	4.69897	5.38917	4.87506	4.77815	4.73912	0.514832
day 7	1.698	1.698	1.698	1.698	1.698	1.698	0
	B/HPIV3/S-6P
	hamster #1	hamster #2	hamster #3	hamster #4	hamster #5	Mean	SD
day 3	3.97772	4.07918	3.54407	3.47712	3.60206	3.73603	0.272947
day 5	4.60206	5.21748	5.30103	4.97772	4.69897	4.95945	0.307884
day 7	1.698	3.17609	3.17609	3.17609	3.30103	2.90546	0.677156

## Sheet: Figure 3B
Serum antibody response in hamsters immunized with B/HPIV3 or derivatives (n = 45 hamsters per group)
	Serum anti-S IgG ELISA titers (in log10)				Serum anti-RBD IgG ELISA titers (in log10)
	B/HPIV3	B/HPIV3/S-2P	B/HPIV3/S-6P		B/HPIV3	B/HPIV3/S-2P	B/HPIV3/S-6P
	2	6.7499	5.82014		2	5.78762	7.08459
	2	5.72424	5.64779		2	5.44713	6.58843
	2	5.57752	5.70091		2	5.8131	6.64232
	2	5.72965	5.81852		2	6.72347	6.52577
	2	5.27733	6.17027		2	6.50127	7.13073
	2	5.74781	5.5273		2	6.37172	5.85362
	2	5.21439	5.84859		2	6.23076	6.05285
	2	5.32617	5.86136		2	6.05143	5.6756
	2	5.75143	5.8705		2	6.67724	5.75323
	2	5.70957	6.23905		2	6.54936	6.21734
	2	5.78735	5.84683		2	6.77287	5.6011
	2	5.52127	5.95995		2	6.45326	5.85912
	2	5.64834	5.58186		2	6.33271	5.62519
	2	6.08908	5.84278		2	6.46998	6.24498
	2	5.44876	5.87928		2	6.16591	5.89003
	2	5.91344	5.74947		2	6.57597	5.59941
	2	5.57906	5.64314		2	6.73449	5.56569
	2.12239	5.44405	5.61689		2	6.23776	5.70354
	2	5.42251	6.24074		2	5.95509	5.81932
	2	5.69159	6.07302		2	5.37206	5.70214
	2	5.56988	5.75004		2	5.22002	5.69936
	2	5.60522	5.45968		2	5.14439	5.83973
	2	5.89141	5.65848		2	5.5832	5.91393
	2	5.77246	5.70975		2	5.45656	5.45408
	2	5.889	5.71249		2	5.63154	5.66694
	2	5.63229	5.82651		2	5.31726	5.65854
	2	5.07796	6.16142		2	5.22959	5.47905
	2	5.37368	6.23448		2	5.49091	5.8889
	2	5.50941	5.82388		2	5.30113	5.85351
	2	5.76442	5.75178		2	5.49193	5.99757
	2	5.88008	5.64327		2	5.5979	6.90708
	2	5.55201	5.35344		2	5.01603	6.45484
	2	5.27918	5.61672		2	5.10967	6.85699
	2	5.50747	5.68511		2	5.32397	6.59377
	2	5.22451	5.62529		2	5.69262	6.6745
	2	6.11426	5.72472		2	5.63371	6.83769
	2	6.06757	5.75764		2	5.35761	6.9434
	2	6.28819	5.47844		2	5.63139	6.27904
	2	5.66292	5.8429		2	5.12331	5.84836
	2	5.30384	5.97373		2	4.78648	6.63967
	2	5.32093	6.20117		2	5.42387	7.0665
	2	5.39985	5.93948		2	5.37849	6.80263
	2	5.89719	6.01765		2	5.84681	6.15685
	2	5.63507	6.1816		2	5.87456	7.24739
	2	5.96335	5.98996		2	5.99695	5.74777
Mean	2.00272	5.65635	5.82351	Mean	2	5.7974	6.16985
SD	0.0182454	0.314266	0.221972	SD	0	0.541879	0.53157

## Sheet: Figure 3C
Serum antibody response in hamsters immunized with B/HPIV3 or derivatives (n = 45 hamsters per group)
	Serum anti-S IgA ELISA titers (in log10)				Serum anti-RBD IgA ELISA titers (in log10)
	B/HPIV3	B/HPIV3/S-2P	B/HPIV3/S-6P		B/HPIV3	B/HPIV3/S-2P	B/HPIV3/S-6P
	3	4.79229	4.72482		2	5.0331	5.0253
	3	4.56674	4.80317		2	4.62928	5.10271
	3	4.91348	4.67785		2	5.14995	5.099
	3	4.38971	4.89686		2	4.40737	5.1729
	3	4.44024	5.28442		2	4.82866	5.45596
	3	3.91283	4.76511		2	4.77869	5.03136
	3	4.34869	4.50789		2	4.94281	5.00124
	3	3.94014	4.47601		2	4.39706	4.58776
	3	4.68356	4.27334		2	4.75742	4.62707
	3	4.44562	5.11111		2	4.80754	5.55469
	3	4.79912	4.4765		2	4.86378	4.52951
	3	4.37149	4.71404		2	4.54482	4.94233
	3	4.58719	4.6292		2	4.8626	4.72285
	3	4.87894	4.91902		2	5.02232	5.40048
	3	4.43465	4.61088		2	4.8438	4.96256
	3	4.73559	4.84449		2	5.0066	4.91481
	3	4.36599	4.97661		2	4.64714	4.78205
	3	4.242	4.85733		2	4.5771	5.63767
	3	4.48307	4.3634		2	4.58298	4.98883
	3	4.28561	4.81838		2	4.39033	4.93262
	3	4.41063	4.44178		2	4.3583	5.12191
	3	4.29219	4.72902		2	4.33263	5.01633
	3	4.70182	4.43202		2	4.82073	4.90621
	3	4.67804	4.25716		2	4.83766	4.30931
	3	4.96303	4.42786		2	4.8429	4.62022
	3	4.57256	4.6856		2	4.74014	4.4834
	3	4.50462	4.41577		2	4.53569	4.26661
	3	4.53533	4.75906		2	4.4409	4.31357
	3	4.69898	4.67241		2	4.19528	4.64411
	3	4.72781	5.07635		2	4.90382	4.80397
	3	4.89805	3.9335		2	5.04567	4.59566
	3	4.61724	4.09733		2	4.38575	4.85871
	3	4.54164	4.3658		2	4.40508	5.10844
	3	4.7467	4.49442		2	4.56858	5.34601
	3	5.01179	4.46793		2	4.90249	5.08401
	3	5.1748	4.60354		2	5.07896	5.07887
	3	5.13461	4.3542		2	4.85959	4.86713
	3	5.36556	4.42567		2	4.94393	4.85103
	3	5.39796	4.32423		2	4.81296	4.83603
	3	4.25642	4.0418		2	4.63951	4.78768
	3	4.89794	4.71151		2	5.05617	5.23008
	3	4.48463	4.31543		2	5.24318	5.41413
	3	4.88097	4.09884		2	5.46591	4.58575
	3	4.54796	3.99607		2	5.07103	4.70302
	3	4.91855	4.22819		2	5.01686	5.13693
Mean	3	4.63504	4.55746	Mean	2	4.76838	4.92091
SD	0	0.320098	0.304577	SD	0	0.276264	0.321698

## Sheet: Figure 3D
Serum antibody response in hamsters immunized with B/HPIV3 or derivatives (n = 45 hamsters per group)
	Serum neutralizing dose 50 titers (in log10) against WA1/2020				Serum neutralizing dose 50 titers (in log10) against B.1.1.7 (Alpha)					Serum neutralizing dose 50 titers (in log10) against B.1.351 (Beta)
	B/HPIV3	B/HPIV3/S-2P	B/HPIV3/S-6P		B/HPIV3	B/HPIV3/S-2P	B/HPIV3/S-6P			B/HPIV3	B/HPIV3/S-2P	B/HPIV3/S-6P
	0.8	2.2	2		0.8	2	2			0.8	1.3	1.4
	0.8	1.5	1.7		0.8	1.6	1.7			0.8	1	1
	0.8	1.9	1.9		0.8	1.7	1.7			0.8	1.1	1.4
	0.8	1.7	2		0.8	1.4	1.5			0.8	1.2	1
	0.8	1.4	2.6		0.8	1.3	2.1			0.8	1	1.6
	0.8	1.6	1.7		0.8	1.4	1.7			0.8	1.1	1.3
	0.8	1.5	1.9		0.8	1.1	2			0.8	0.8	1.6
	0.8	1.4	1.8		0.8	1.1	2			0.8	0.8	1.6
	0.8	1.7	2.2		0.8	1.1	2			0.8	1	1.7
	0.8	1.4	2		0.8	1.4	1.7			0.8	1.1	1.3
	0.8	1.7	1.7		0.8	1.7	1.7			0.8	1	1.5
	0.8	1.7	1.7		0.8	1.4	1.3			0.8	1.1	1.1
	0.8	1.7	1.8		0.8	1.7	1.5			0.8	1.3	1.5
	0.8	2.2	2.1		0.8	1.7	2.1			0.8	1.7	1.6
	0.8	1.7	1.8		0.8	1.4	1.3			0.8	1	1.3
	0.8	2.2	1.7		0.8	1.8	1.6			0.8	1.3	1.4
	0.8	1.9	1.8		0.8	1.9	1.7			0.8	1.5	1.3
	0.8	2	1.9		0.8	2	1.5			0.8	1.2	1.3
	0.8	1.7	1.7		0.8	1.4	1.6			0.8	0.8	1.3
	0.8	1.9	1.8		0.8	2	1.6			0.8	1.3	1.4
	0.8	1.5	2		0.8	1.7	1.8			0.8	1.2	1.6
	0.8	1.4	1.7		0.8	1.2	1.7			0.8	1.1	1.5
	0.8	2	1.7		0.8	2	1.6			0.8	1.6	1.1
	0.8	1.9	1.4		0.8	1.6	1.2			0.8	1.3	0.8
	0.8	2.3	1.7		0.8	2.1	1.5			0.8	1.4	1.5
	0.8	2.1	1.8		0.8	2	1.9			0.8	1.6	1.3
	0.8	1.7	1.6		0.8	1.7	1.7			0.8	1.2	1.4
	0.8	1.7	1.7		0.8	1.7	1.5			0.8	1.3	1.3
	0.8	1.5	1.8		0.8	1.5	1.5			0.8	1.1	1.4
	0.8	2	1.8		0.8	1.7	1.9			0.8	1.5	1.6
	0.8	2	1.9		0.8	1.8	1.7			0.8	1.5	1
	0.8	1.8	1.7		0.8	1.3	1.4			0.8	0.9	1.1
	0.8	1.4	2		0.8	1.4	1.8			0.8	0.8	1.5
	0.8	2.3	1.7		0.8	1.8	1.7			0.8	1.6	1.2
	0.8	2	1.7		0.8	1.9	1.5			0.8	1.5	1.3
	0.8	2.2	2		0.8	2	2			0.8	1.6	1.3
	0.8	2.1	2.2		0.8	2	1.9			0.8	1.5	1.7
	0.8	1.9	1.7		0.8	1.9	1.7			0.8	1.6	1.2
	0.8	2	1.7		0.8	1.9	1.5			0.8	1.6	1.2
	0.8	1.3	1.7		0.8	0.9	1.6			0.8	0.8	1.1
	0.8	2	1.9		0.8	2	1.8			0.8	1.4	1.5
	0.8	1.7	1.8		0.8	1.6	1.6			0.8	1.2	0.8
	0.8	2.5	1.6		0.8	2.1	1.3			0.8	1.7	1
	0.8	1.7	1.6		0.8	1.8	1.2			0.8	1.3	1.1
	0.8	1.8	1.8		0.8	2	1.7			0.8	1.5	1.1
Mean	0.8	1.81778	1.82222	Mean	0.8	1.66	1.66667		Mean	0.8	1.25333	1.31556
SD	0	0.289426	0.199874	SD	0	0.310718	0.229624		SD	0	0.268498	0.227592

## Sheet: Figure 3E
Serum antibody response in hamsters immunized with B/HPIV3 or derivatives (n = 10 hamsters per group)
Serum pseudotype neutralizing IC50 titers (in log10) against B.1617.2 (Delta)					Serum pseudotype neutralizing IC50 titers (in log10) against B.1.1529 (Omicron)
	B/HPIV3	B/HPIV3/S-2P	B/HPIV3/S-6P			B/HPIV3	B/HPIV3/S-2P	B/HPIV3/S-6P
	1.3	2.98	2.84			1.3	1.65	2.02
	1.3	2.83	2.61			1.3	1.99	1.3
	1.3	2.77	2.92			1.3	1.63	1.82
	1.3	3.16	3.25			1.3	2.39	2.17
	1.3	2.93	2.28			1.3	1.39	1.49
	1.3	3.67	2.9			1.3	2.02	1.63
	1.3	3.27	3.06			1.3	2.18	2.1
	1.3	3.22	3.05			1.3	1.9	1.91
	1.3	3	2.88			1.3	1.81	1.76
	1.3	2.62	2.88			1.3	1.62	1.39
Mean	1.3	3.045	2.867		Mean	1.3	1.858	1.759
SD	2.34056e-16	0.299453	0.265206		SD	2.34056e-16	0.29914	0.301052

## Sheet: Figure 3F
Serum antibody response in hamsters immunized with B/HPIV3 or derivatives (n = 45 hamsters per group)
	Serum HPIV3 PRNT60 (in log10)				Serum HPIV3 PRNT60 (in log10)
	Day 0				Day 27
	B/HPIV3	B/HPIV3/S-2P	B/HPIV3/S-6P		B/HPIV3	B/HPIV3/S-2P	B/HPIV3/S-6P
	1	1.1	1		3.44	3.8	3.48
	1	1	1		3.6	3.79	3.34
	1	1	1		3.66	3.41	3.84
	1	1	1		3.74	3.79	3.41
	1	1.1	1		3.41	3.78	3.36
	1	1	1		3.55	3.76	3.33
	1	1	1		3.44	3.44	3.1
	1	1	1		3.69	3.4	3.32
	1.2	1	1		3.53	3.39	3
	1.1	1.3	1		3.25	3.2	3
	1	1	1.3		3.25	3.65	3.23
	1	1.3	1.2		3.29	3.46	3.05
	1	1	1		3.84	3.65	3.3
	1.1	1	1		3.68	3.24	3.18
	1	1	1		3.71	3.64	3.39
	1	1	1		3.47	3.37	3.41
	1.1	1	1		3.91	3.41	3.35
	1	1	1		3.45	2.98	3.27
	1	1	1		3.63	3.23	3.41
	1	1	1		3.53	2.92	3.32
	1	1	1		3.75	3.04	3.36
	1	1	1		3.72	3.37	3.56
	1	1	1		3.59	3.38	3.4
	1	1	1		3.58	3.27	3.38
	1	1	1		3.82	3.24	3.33
	1	1	1		3.93	3.44	3.38
	1	1	1		3.08	3.25	3.09
	1	1	1		3.19	3.38	3.04
	1	1	1		3.63	3.25	3.47
	1	1	1		3.73	3.46	3.36
	1	1	1		3.6	3.2	3.78
	1	1	1.1		3.8	3.41	3.37
	1	1	1		4.2	3.44	3.4
	1	1	1		3.85	3.33	3.21
	1	1	1		3.6	3.2	3.25
	1	1	1.1		3.57	3.34	3.78
	1	1	1		3.73	3.34	3.46
	1	1.2	1		3.94	3.27	3.33
	1	1	1		4	3.31	3.21
	1	1	1		4.06	4	3.29
	1	1	1		3.81	3.7	3.13
	1	1	1		3.55	3.56	3.03
	1	1	1		3.91	3.47	3.32
	1	1	1		3.73	3.42	3.07
	1	1	1		3.86	3.01	3.32
Mean	1.01111	1.02222	1.01556	Mean	3.65111	3.40867	3.32022
SD	0.0382707	0.0703526	0.0562283	SD	0.234164	0.233594	0.189359

## Sheet: Figure 3G
Serum antibody response in hamsters immunized with B/HPIV3 or derivatives (n = 15 hamsters per group)
% ACE2 binding inhibition against spike from:
	Wuhan-Hu1				B.1.1.7 (Alpha)				B.1.351 (Beta)				B.1.617.2 (Delta)				Omicron (BA.1)				Omicron (BA.2)				Omicron (BA.2.12.1)				Omicron (BA.3)				Omicron (BA.4)				Omicron (BA.5)
	B/HPIV3	B/HPIV3/S-2P	B/HPIV3/S-6P		B/HPIV3	B/HPIV3/S-2P	B/HPIV3/S-6P		B/HPIV3	B/HPIV3/S-2P	B/HPIV3/S-6P		B/HPIV3	B/HPIV3/S-2P	B/HPIV3/S-6P		B/HPIV3	B/HPIV3/S-2P	B/HPIV3/S-6P		B/HPIV3	B/HPIV3/S-2P	B/HPIV3/S-6P		B/HPIV3	B/HPIV3/S-2P	B/HPIV3/S-6P		B/HPIV3	B/HPIV3/S-2P	B/HPIV3/S-6P		B/HPIV3	B/HPIV3/S-2P	B/HPIV3/S-6P		B/HPIV3	B/HPIV3/S-2P	B/HPIV3/S-6P
	1.76626	99.8326	99.793		0	99.8173	99.4762		0	98.7524	98.2097		2.84185	99.7446	99.6594		0	80.0057	80.4439		0	90.2662	93.0427		1.21173	93.4172	93.5273		0	94.9704	97.0456		0.216208	77.2492	82.4891		0	77.4517	81.1838
	0	99.4878	99.7151		0	98.7523	99.5317		0	87.7534	92.6689		0	99.1569	99.5036		0	73.7511	57.3943		0	90.2655	87.1099		1.74539	93.303	91.0766		0	89.3342	85.7723		0	89.216	76.0955		0	88.9943	76.9607
	0.0245507	99.644	99.8207		0	99.3411	99.6862		1.43656	90.738	98.9066		0	99.3319	99.6583		0	60.2653	73.7521		0	82.728	88.9908		2.44677	87.9177	92.387		0	85.6568	94.006		1.32586	75.9593	88.3111		0	75.9504	88.1539
	0	99.6687	99.9195		0	99.5765	99.9257		0	98.9992	99.869		0	99.5808	99.8726		0	61.4132	98.7062		0	89.0856	91.631		0.938501	89.5258	93.5283		0	88.014	96.9465		0	83.6023	78.4457		1.89857	83.4366	78.3516
	0	99.5089	99.67		0	98.9718	99.2231		2.08591	72.76	93.6363		0	98.8292	99.1002		0	20.3073	42.1727		0	58.7849	65.5348		0	68.1856	75.0153		0	67.569	68.2312		0	68.0435	68.2418		0.0886245	66.5239	68.3039
	0	99.8627	99.6177		0	99.8304	99.4115		1.21713	99.3308	86.579		0	99.7439	99.1588		0	86.2127	46.9072		0	79.8291	77.6773		0	75.9374	83.9865		0	67.0404	78.9814		0	79.1342	75.7397		0	78.428	76.0228
	0	99.7208	99.2713		0	99.4739	97.8108		2.31105	98.7727	92.2633		0	99.5933	97.5169		0	76.2078	26.5505		3.85876	57.4998	86.4243		10.1497	68.2227	82.2575		2.50466	68.9665	73.6191		5.50807	60.0765	75.7823		2.82044	60.5289	74.0862
	0	99.401	99.5434		0	98.4513	99.1025		0	86.3887	89.1865		0	98.6037	98.9089		0	36.548	19.1185		0	65.4635	53.4175		0.91574	71.03	64.8238		0	86.397	56.8151		0	53.6974	56.7427		0	53.8131	55.2281
	0.0832413	99.6564	99.8173		0	99.3689	99.6453		0	95.7545	99.1636		0	99.348	99.6744		0	49.3193	88.4096		0	51.4931	93.5267		5.28181	55.3875	95.7296		3.05437	28.0924	94.4957		5.28039	60.4748	93.6071		0	62.0155	93.1475
	2.05978	99.9024	99.7162		0	99.8165	99.504		0	98.8195	96.5082		0	99.8442	99.4193		0	87.938	72.2089		0	96.0821	88.5301		0	97.0936	91.2536		0	98.9322	85.1357		0	90.2001	76.1557		0	89.8431	76.1346
	1.22474	99.7569	99.7943		1.81081	99.5149	99.6337		2.16443	94.6287	97.8789		5.29029	99.5679	99.5919		0	75.1807	75.7744		0	91.2647	93.0301		0	94.1841	94.9783		0	95.5606	94.0911		4.02574	84.3759	88.9954		0	84.4353	88.2038
	0	99.7155	99.4401		0	99.4501	98.55		0	92.7428	72.4666		0	99.243	98.6738		0	68.5459	0		0	81.5023	49.611		0	86.4451	57.8903		0	85.0794	36.897		0	81.9523	58.0116		0	80.344	57.3893
	0	99.7524	99.4192		0.407774	99.7077	98.4875		4.83448	98.9956	78.1358		0	99.5827	98.1514		0	55.2444	16.3052		0	94.1606	51.7079		0	92.63	62.6254		0	88.2245	49.8529		0.0371715	87.4427	55.3454		0	87.559	53.4589
	0	99.6692	99.6595		0	99.359	99.2365		0	90.4978	90.5317		0	99.3142	99.1822		0	60.5631	48.1503		0	79.7392	74.538		0	83.4194	78.3681		0	87.8441	72.8054		0	66.6401	76.2205		0	67.3059	75.957
	2.23173	99.8755	99.8783		0	99.8026	99.8204		4.30208	99.3026	98.1031		0	99.7994	99.7958		0	89.7991	84.5861		0	95.7694	91.0603		5.30692	96.9901	93.5008		0	98.803	96.348		0	76.8606	79.0511		1.96632	77.4465	79.2768
Mean	0.492687	99.697	99.6717		0.147906	99.4156	99.2697		1.22344	93.6158	92.2738		0.542143	99.4189	99.1912		0	65.4201	55.3653		0.25725	80.2623	79.0555		1.86644	83.5793	83.3966		0.370602	82.0323	78.7362		1.0929	75.6617	75.2823		0.451597	75.6051	74.7906
SD	0.853958	0.146445	0.184842		0.471864	0.409467	0.576726		1.63335	7.31392	8.04865		1.50368	0.356416	0.657491		0	19.5211	29.9146		0.996327	14.9215	16.2295		2.91602	12.8009	12.8711		0.983519	18.1937	18.9395		2.04097	11.4141	11.5312		0.94016	11.1475	11.8372

[truncated: 20 more sheets: Figure 4A, Figure 4B, Figure 4C, Figure 4D, Figure 4E, Figure 4F, Figure 5A, Figure 5B, Figure 5C, Figure 5D, Figure 5E, Figure 5F, Figure 6A, Figure 6B, Figure S1B, Figure S1C, Figure S1D, Figure S1E, Figure S2, Figure S3]
